# Supplementary material for: Interleukin 10 controls the balance between tolerance, pathogen elimination, and immunopathology in birds
Source: eLife. 2025 Oct 16;14:RP106252. doi: 10.7554/eLife.106252 (PMC12530801; doi:10.7554/eLife.106252)
Supplement: Figure 1—figure supplement 4—source data 1. [file elife-106252-fig1-figsupp4-data1.zip]

Archive with 5 entries (4 files):
- Figure 1-figure supplement 4-source data 1/
- Figure 1-figure supplement 4-source data 1/.DS_Store
- Figure 1-figure supplement 4-source data 1/._.DS_Store
- Figure 1-figure supplement 4-source data 1/._Figure 1-figure supplement 4-source data 1.pdf
- Figure 1-figure supplement 4-source data 1/Figure 1-figure supplement 4-source data 1.pdf
